# Supplementary material for: Imaging of macrophage accumulation in solid tumors with ultrasound
Source: Nat Commun. 2025 Jul 9;16:6322. doi: 10.1038/s41467-025-61624-1 (PMC12241657; doi:10.1038/s41467-025-61624-1)
Supplement: Supplementary file 7 — Source Data [file 41467_2025_61624_MOESM7_ESM.xlsx]

## Sheet: FIG_1D
		Figure 1D. % labeled cells
		Samples	2H	4H	6H
		Replicate 1	0.794061	0.76448	0.539782
		Replicate 2	0.807903	0.678182	0.772374
		Replicate 3	0.379395	0.880115	0.705956
		Replicate 4	0.724693	0.763152	0.590074
		Replicate 5	0.531247	0.554268	0.630262
		Replicate 6	0.284833	0.78031	0.654341
		Replicate 7	0.856797	0.782883	0.570094
		Replicate 8	0.511835	0.780533	0.492695
		Replicate 9	0.522034	0.827524	0.635581
		*Data points represent ratio of labeled RAW 264. 7 cells

## Sheet: FIG_1H
Figure 1H
	Each data represents the number of mac that migrated
	Figure 1H. # migrated cells
		4T1+RPMI		RPMI
	Samples	MAC	MB-MAC	MAC	MB-MAC
	1	110	230	3	6
	2	130	160	2	4
	3	210	120	6	2
	4	150	125	7	1
	5	170	210		12
	6	75
	7	230

## Sheet: FIG_2B
	Figure 2B. % labeled cells
		Bubble
	Samples	Definity	Lipid-O	Mannose-O	Lipid-D	Mannose-D
	Replicate 1	81.25	2	1	40	25
	Replicate 2	82.25	3	2	50	27
	Replicate 3	78.6	3	2	30	29
	Replicate 4	85.625	5	1	35	35

## Sheet: FIG_2E
Figure 2E
	4H
	Replicate 1	Replicate 2	Replicate 3	Replicate 4	Replicate 5
Ratio of labeled BMDMs	1	1	1	1	1

## Sheet: FIG_3C
		Figure 3C
		RAW macrophgage viability / phenotype
		Samples	Viability	CD86	iNOS	CD206	ARG1
	ctrl	Ctrl 1	86.7	3.5	0.19	0.12	0.54
		Ctrl 2	89.2	4.22	0.17	0.074	0.66
		Ctrl 3	93	1.37	0.14	0.11	0.8
		Ctrl 4	89.5	1.86	0.21	0.098	0.7
		Ctrl 5	91.8	2.21	0.1	0.12	0.73
	mb labeled	MB 1	84	4.22	0.023	0.1	0.24
		MB 2	92.1	2.17	0.044	0.04	0.18
		MB 3	86.1	5.89	0.16	0.18	0.37
		MB 4	88.9	3.04	0.065	0.39	0.39
		MB 5	85.4	3.27	0.19	0.19	0.58
		Data points are percentage of positive cells for the mentioned antigen/viability

## Sheet: FIG_3D
		Figure 3D
		BMDM
		Samples	Viablity	CD86	iNOS	CD206	ARG1
	ctrl	Ctrl 1	57.1	8.92	0.69	7.05	2.65
		Ctrl 2	49.6	11.3	1.84	8.93	1.09
		Ctrl 3	59.1	9.74	0.45	5.6	2.04
		Ctrl 4	42	10.5	0.66	6.33	1.44
		Ctrl 5	53	9.7	2.13	5.92	2.13
	mb labled	MB 1	61.8	11	2.56	9.26	3.57
		MB 2	42.3	13.4	0.42	1.15	1.95
		MB 3	39.5	14	0.45	1.18	2.88
		MB 4	50.9	15.7	0.82	0.94	3.13
		MB 5	47.1	11	1.11	2.76	4.37
		Data points are percentage of positive cells for the mentioned antigen/viability

## Sheet: FIG_3E
	FIG 3E
	Human Mac
	Samples	viability	cd80	cd163
ctrl	c1	83.9	76.1	12.6
	c2	89.6	79.7	11.3
	c3	83.7	73.3	8.7
	c4	88.4	80.8	10.1
	c5	78.5	69.4	5.6
mb labeled	mb1	93.5	75.4	3.54
	mb2	88.4	73.6	2.81
	mb3	91.3	77	5.7
	mb4	95	81.7	3
	mb5	79.7	67.9	7.4
	Data points are percentage of positive cells for the mentioned antigen/viability

## Sheet: FIG_3F
		FIG 3F
		Human DC data
		Samples	viability	cd83
	ctrl	c1	87	66
		c2	84.5	49.6
		c3	83.2	61.4
		c4	77.9	68.2
		c5	86.6	54.8
	mb labeled	mb1	80.5	78.6
		mb2	79.8	85.1
		mb3	75.9	89.3
		mb4	84.9	90.1
		mb5	70.8	61.2
		Data points are percentage of positive cells for the mentioned antigen/viability

## Sheet: FIG_3G
Figure 3G. ELISA
	Optical density IL4		Optical density IL6		Optical density IL10		Optical density TNF
Samples	Ctrl RAW	MBs- RAW	Ctrl RAW	MBs- RAW	Ctrl RAW	MBs- RAW	Ctrl RAW	MBs- RAW
1	0.053	0.052	0.052	0.054	0.048	0.048	0.065	0.063
2	0.054	0.051	0.051	0.05	0.047	0.047	0.067	0.06
3	0.053	0.053	0.052	0.051	0.048	0.048	0.064	0.065
4		0.053		0.052		0.047		0.066
Data points represent optical density as read by well plate reader

## Sheet: FIG_3H
Figure 3F. ELISA
	Optical density IL4		Optical density IL6		Optical density IL10		Optical density TNF
Samples	Ctrl BMDMs	MBs- BMDMs	Ctrl BMDMs	MBs- BMDMs	Ctrl BMDMs	MBs- BMDMs	Ctrl BMDMs	MBs- BMDMs
1	0.068	0.062	0.05	0.051	0.052	0.047	0.063	0.054
2	0.076	0.051	0.05	0.052	0.046	0.049	0.057	0.055
3	0.061	0.057	0.054	0.052	0.047	0.049	0.054	0.057
4		0.051		0.057		0.05		0.058
Data points represent optical density as read by well plate reader

[truncated: 29 more sheets: FIG_3I, FIG_4B, FIG_4D, FIG_4E, FIG_4G, FIG_5B, FIG_5C, FIG_5E, FIG_5G, FIG_5H, FIG_6C, FIG_8D, FIG_8E, FIG_8G, FIG_8I, FIG_8J, FIG_8L, Supplementary figure  3.a, Supplementary figure 3.b, Supplementary figure 3.c …]
